# Supplementary material for: Phytophthora infestans RXLR-WY Effector AVR3a Associates with Dynamin-Related Protein 2 Required for Endocytosis of the Plant Pattern Recognition Receptor FLS2
Source: PLoS One. 2015 Sep 8;10(9):e0137071. doi: 10.1371/journal.pone.0137071 (PMC4562647; doi:10.1371/journal.pone.0137071)
Supplement: S1 Table — (XLSX) [file pone.0137071.s013.xlsx]

## Sheet: Sheet1
Table S1. Plant proteins that associate with AVR3aKI in planta.
		Unique peptide sums*
Identified Proteins	Accession Number	Vector control (RFP)	AVR3aKI	PcAVR3a4	AVRblb2
Dynamin-2B len=916 E=0.0 (blastp), pfam_domain=Dynamin_N Dynamin family E=2.9e-28 score=98.6	NICBE_074039.1_TGAC	2	68	0	0
Nucleolin 2 len=686 E=2e-67 (blastp), pfam_domain=RRM_1 RNA recognition motif. (a.k.a. RRM, RBD, or RNP domain) E=3.7e-29 score=100.0	NICBE_168419.1_TGAC	0	37	0	0
Nucleolin 2 len=657 E=4e-70 (blastp), pfam_domain=RRM_1 RNA recognition motif. (a.k.a. RRM, RBD, or RNP domain) E=2.7e-27 score=94.0	NICBE_382164.1_TGAC	0	15	0	0
Dynamin-related protein 5A len=609 E=0.0 (blastp), pfam_domain=Dynamin_M Dynamin central region E=8.2e-72 score=241.3	NICBE_191552.1_TGAC	2	5	0	0
* Unique peptide sums of two biological experiments
