# Supplementary material for: Phytophthora infestans RXLR-WY Effector AVR3a Associates with Dynamin-Related Protein 2 Required for Endocytosis of the Plant Pattern Recognition Receptor FLS2
Source: PLoS One. 2015 Sep 8;10(9):e0137071. doi: 10.1371/journal.pone.0137071 (PMC4562647; doi:10.1371/journal.pone.0137071)
Supplement: S2 Table — (XLSX) [file pone.0137071.s014.xlsx]

## Sheet: Sheet1
Table S2: Sequence identifiers used in Figure S6.
ID in Figure S6	ID in databases
AtDRP2A	gi|15218486|ref|NP_172500.1| dynamin-like protein 6 [Arabidopsis thaliana] DRP2A
AtDRP2B	gi|15218837|ref|NP_176170.1| dynamin-2B [Arabidopsis thaliana]
AtDRP1D	gi|30689768|ref|NP_850420.1| dynamin-related protein 1d [Arabidopsis thaliana]
AtDRP1E	gi|18411520|ref|NP_567094.1| dynamin-related protein 1E [Arabidopsis thaliana]
AtDRP1C	gi|15223914|ref|NP_172936.1| dynamin-related protein 1C [Arabidopsis thaliana]
AtDRP1A	gi|30693985|ref|NP_851120.1| dynamin-related protein 1A [Arabidopsis thaliana]
AtDRP1B	gi|30695480|ref|NP_191735.2| dynamin-related protein 1B [Arabidopsis thaliana]
AtDRP3A	AT4G33650.2 Dynamin-related protein 3A
AtDRP3B	gi|238479240|ref|NP_001154516.1| dynamin-related protein 3B [Arabidopsis thaliana]
AtDRP4C	gi|15219744|ref|NP_176252.1| dynamin related protein 4C [Arabidopsis thaliana]
AtDRP4A	gi|15219746|ref|NP_176253.1| Dynamin related protein 4A [Arabidopsis thaliana]
AtDRP5B	gi|42565028|ref|NP_188606.2| dynamin-like protein ARC5 [Arabidopsis thaliana] DRP5B
Nb31648	NbS00031648g0011.1 Niben044Scf00031648:130301..147868 Dynamin 2B [Arabidopsis thaliana]
Nb05397	NbS00005397g0008.1:1-800 Niben044Scf00005397:69354..87711 Dynamin 2B [Arabidopsis thaliana]
Nb09838	NbS00009838g0010.1:1-800 Niben044Scf00009838:7487..25405 Dynamin 2A [Solanum lycopersicum]
Nb11538	NbS00011538g0008.1:1-700 Niben044Scf00011538:1683..21860 Dynamin 2A [Solanum lycopersicum]
Nb34824	NbS00034824g0007.1 Niben044Scf00034824:14857..21523 Dynamin related protein 1E [Arabidopsis thaliana]
Nb22745	NbS00022745g0017.1 Niben044Scf00022745:39631..46342 Dynamin related protein 1E [Arabidopsis thaliana]
Nb30756	NbS00030756g0011.1 Niben044Scf00030756:7830..27850 Dynamin related protein 1C [Arabidopsis thaliana]
Nb33686	NbS00033686g0006.1 Niben044Scf00033686:59440..70617 Dynamin related protein 1E [Arabidopsis thaliana]
Nb56353	NbS00056353g0008.1 Niben044Scf00056353:18364..23676 Dynamin related protein 1E [Arabidopsis thaliana]
Nb15663	NbS00015663g0006.1 Niben044Scf00015663:877..15171 Dynamin 2 [Solanum lycopersicum]
Nb54358	NbS00054358g0003.1 Niben044Scf00054358:3632..8221 Dynamin related protein 1E [Arabidopsis thaliana]
Nb19862	NbS00019862g0010.1 Niben044Scf00019862:51851..69711 Dynamin 2 [Solanum lycopersicum]
Nb21492	NbS00021492g0001.1 Niben044Scf00021492:6715..16846 Dynamin 2 [Solanum lycopersicum]
Sl01g103130	Solyc01g103130.1.1 Dynamin-2A IPR001401 Dynamin, GTPase region
Sl11g039650	Solyc11g039650.1.1:1-800 Dynamin-2A IPR001401 Dynamin, GTPase region
Sl08g077360	Solyc08g077360.2.1 Dynamin 2 IPR001401 Dynamin, GTPase region
Sl01g005310	Solyc01g005310.2.1 Dynamin like protein IPR001401 Dynamin, GTPase region
Sl01g095970	Solyc01g095970.2.1 Dynamin 2 IPR001401 Dynamin, GTPase region
Sl05g050600	Solyc05g050600.2.1 Dynamin 2 IPR001401 Dynamin, GTPase region
Sl10g062160	Solyc10g062160.1.1 Dynamin like protein IPR001401 Dynamin, GTPase region
Sl01g106050	Solyc01g106050.2.1:1-800 Dynamin-2 IPR000375 Dynamin central region
Sl460369139	gi|460369139|ref|XP_004230421.1| PREDICTED: dynamin-2B-like [Solanum lycopersicum]
Vv225465253	gi|225465253|ref|XP_002268311.1| PREDICTED: dynamin-2B [Vitis vinifera]
Vv225460010	gi|225460010|ref|XP_002271285.1| PREDICTED: dynamin-2B [Vitis vinifera]
Mt357470181	gi|357470181|ref|XP_003605375.1| Dynamin-2B [Medicago truncatula]. Alternative annotation ID: Medtr4g030140.1
Mt357469367	gi|357469367|ref|XP_003604968.1| Dynamin-2B [Medicago truncatula] Alternative annotation ID: Medtr4g022340.1
Pt224120026	gi|224120026|ref|XP_002331118.1| predicted protein [Populus trichocarpa]
Pt224129484	gi|224129484|ref|XP_002328728.1| predicted protein [Populus trichocarpa]
Pt224127734	gi|224127734|ref|XP_002329164.1| predicted protein [Populus trichocarpa]
St11g015620	Sotub11g015620.1.1 Dynamin-2A (AHRD V1 ***- B6UEQ3_MAIZE); contains Interpro domain(s) IPR001401 Dynamin, GTPase region
St01g040120	Sotub01g040120.1.1 Dynamin-2A (AHRD V1 ***- B6UEQ3_MAIZE); contains Interpro domain(s) IPR001401 Dynamin, GTPase region
NtDynaminA	Cloned in this study
NtDynaminB	Cloned in this study
