# Supplementary material for: Phytophthora infestans RXLR-WY Effector AVR3a Associates with Dynamin-Related Protein 2 Required for Endocytosis of the Plant Pattern Recognition Receptor FLS2
Source: PLoS One. 2015 Sep 8;10(9):e0137071. doi: 10.1371/journal.pone.0137071 (PMC4562647; doi:10.1371/journal.pone.0137071)
Supplement: S3 Table — (XLSX) [file pone.0137071.s015.xlsx]

## Sheet: Sheet1
Table S3. AVR3aKI-associated proteins identified peptides by LC-MS/MS
				Experiment I AVR3aKI			Experiment II AVR3aKI			Experiment I Vector Control (RFP)
Identified Proteins/Accession Number	Peptide Sequence	Charge State	Modifications	Max. number of total spectra	Best Mascot Ion score	Max. actal minus calculated peptide mass (PPM)	Max. number of total spectra	Best Mascot Ion score	Max. actal minus calculated peptide mass (PPM)	Max. number of total spectra	Best Mascot Ion score	Max. actal minus calculated peptide mass (PPM)
Dynamin-2B/NICBE_074039.1_TGAC
	AESVADKMEWLSK	2		15	61.9	0.029	94	78.5	-0.13
	AFVPPQHFIR	3					94	21	-0.073
	AHESEQAILNR	2					94	80	0.014
		3					94	25.2	-0.36
	APICIDLK	2					94	59.4	-0.29
	APICIDLKR	2	Carbamidomethyl (+57)	15	54.8	0.45
		3					94	41.2	1.2
	ATSPQTGAQQGGGSLK	2					94	122	1.2
	AVVLCQVEK	2					94	65	-0.49
	EKPSQQDKDASEGSALK	2					94	63.3	-1.3
		3					94	39.3	-0.17
	EVVAIASAALDGFK	2		15	69.2	-0.96	94	101	1.3
	EVVAIASAALDGFKTDAK	2					94	79.8	0.53
	GGQVKGESGPPIR	2					94	64.7	0.17
	GVITLEECNLEEVPDEEEAPAPAK	3	Carbamidomethyl (+57)				94	35.1	0.39
	GVLELAKEPSR	2					94	76.6	0.6
	GYVEAVLNSLAANVPK	2		15	88.8	0.59	94	54.8	0.45
	HFDINNVK	2					94	35.9	-0.022
	HFDINNVKR	2					94	36.8	-0.47
		3					94	48	-0.23
	HSLSDGSLETMTR	2					94	51.1	1.2
	IAKEYDSECTR	2	Carbamidomethyl (+57)				94	61.6	0.45
		3					94	19.4	-0.35
	IDQAASEPK	2								2	23.9	-0.86
	IEELLQEDQNVK	2					94	83.9	0.34
	IEELLQEDQNVKR	2		15	64.2	-0.68	94	37.1	0.44
	IKQLPLDR	3					94	43.3	0.7
	IVLEADGYQPYLISPEK	2					94	98.9	-0.1
	KAHESEQAILNR	2					94	76.6	-0.1
	KMVVALVDMER	2	Oxidation (+16)				94	58.9	0.079
		3					94	46.3	0.11
	LALVETLAHQIR	2		15	62	0.51	94	85.7	-0.38
		3					94	48.1	-0.4
	LCVDEVHR	3	Carbamidomethyl (+57)				94	47.2	1.5
	LGEQMVNSAEGTK	2		15	88.1	0.83	94	92.8	-1
	LIDLPGVDK	2					94	48	0.16
	LPNLLSGLQGK	2		15	41.8	-0.67	94	83.8	-0.46
	LPPGPPQSGSGYRS	2					94	40.3	-0.4
	LYSSISAQSTAK	2					94	83.1	-0.37
	MVVALVDMER	2		15	43.8	1.5	94	81.1	1.2
	QAAALLADEDVDETSSK	2					94	134	-0.035
	QAAALLADEDVDETSSKR	2					94	115	2.8
		3		15	52.1	-3	94	54.5	1.8
	REDELKNR	3					94	38.2	-0.61
	RPVDPEEELR	2					94	55.2	-0.16
	RWFVLNEK	2					94	41	-0.66
	SAFDAAANGPSSLSR	2					94	73.5	3.1
	SAVLNSLVGHPALPTGEGGATR	2					94	58	-0.21
	SILTGAPQSK	2					94	58.1	-0.022
	SIVLQIDSK	2					94	73.2	0.52
	SQVVQDELVR	2		15	70.7	-0.036	94	86.4	-0.24	2	31.7	-0.97
	SRDEIYLK	2					94	45.5	1.4
	SSTFLNVVAIGGTGAGK	2		15	97.7	0.73	94	108	0.11
	TAGPEGEITAGFLLK	2		15	92.7	1.9	94	38.8	-0.041
	TPNRLPPGPPQSGSGYR	3					94	33.6	0.46
	TPNRLPPGPPQSGSGYRS	3					94	34.5	0.15
	TSTAPPLK	2					94	33.5	-0.62
	VLAAVQALLSGQGPR	2					94	92.7	-0.028
		3					94	30.1	-0.39
	VLVDLVSSAANATPGLGR	2		15	56.8	0.14	94	108	-0.63
	VLVDLVSSAANATPGLGRYPPFK	3					94	77.4	2.1
	VLVDLVSSAANATPGLGRYPPFKR	4					94	35.6	-0.86
	VRLPNLLSGLQGK	2					94	45.6	0.013
	VVTSFEGNFPNR	2					94	71.4	0.29
Nucleolin 2/NICBE_168419.1_TGAC
	ALELDGSEVGGYNLTVQEAKPR	3					94	34.7	0.18
	ALELNGQDLLGR	2		8	92.7	-2.2	94	89.2	0.69
	AVRLDLAR	3					94	30.7	-1.1
	DADVEMVDADSSK	2					94	104	-0.58
	DAGEVQEVR	2					94	70	0.86
	DVAVAQAVEK	2					94	75.3	1.2
	DVAVAQAVEKK	2					94	69.5	-0.66
		3					94	26.6	-0.57
	EAEAEIEK	2					94	55.9	-0.089
	FSTHEDGSFK	2					94	53	-0.16
		3					94	33.4	1.1
	GFDKNEAEDQIR	2		8	34	-0.38	94	80.7	0.14
		3		8	39.3	0.044	94	52.5	0.11
	GLAAAVSK	2					94	38.3	0.025
	GTPNRPSFTPSGK	2					94	37.3	-1.4
	GYGHVEFVTAEAAQK	2					94	94.8	2.8
		3					94	28.9	1.1
	IKPSSTPAVSK	2					94	57.7	0.36
		3					94	35.6	3
	IKPSSTPAVSKK	3					94	31.9	-1.1
	IPTDPEGYIK	2		8	69.2	-1.7	94	56	0.37
	KDADVEMVDADSSK	2					94	101	0.25
	KDVAVAQAVEK	2					94	89.1	-0.76
		3					94	56.8	1.2
	KDVAVAQAVEKK	2					94	65.7	-0.14
		3					94	72.6	0.064
	KGLAAAVSK	2					94	61.7	-0.45
	KIKPSSTPAVSK	3					94	49.4	2.9
	NEAEDQIR	2					94	48.6	-0.56
	REAEAEIEK	2					94	41.1	0.69
	SATKVDAAVVAPTKPLK	4					94	47.8	-0.53
	SATKVDAAVVAPTKPLKK	3					94	35.6	0.0066
		4					94	34.4	0.5
	SSLEEHFASCGK	2	Carbamidomethyl (+57)				94	72.5	1.9
		3					94	42.7	-0.19
	TLFVGNLSYSVEQADVENFFK	2		8	107	1.2
	TLFVGNLSYSVEQADVENFFKDAGEVQEVR	3		8	109	0.63
	TRIPTDPEGYIK	2					94	55.2	0.56
		3		8	31.9	-0.49	94	46.5	-0.078
	VAAAQPAKAPQAAK	2					94	75	1.8
		3					94	33.5	0.37
	VAAAQPAKAPQAAKK	3					94	23.8	-0.16
	VDAAVVAPTKPLK	2					94	58.3	0.37
		3					94	45.9	1.2
	VDAAVVAPTKPLKK	2					94	58.7	-0.2
		3					94	51.9	0.55
Nucleolin 2/NICBE_382164.1_TGAC
	ALELDGSEVGGYNLTVQEAKPR	3					42	34.7	0.18
	ALELNGQDLLGR	2		3	92.7	-2.2	42	89.2	0.69
	AVRLDLAR	3					42	30.7	-1.1
	DADVEMVDADSFK	2		3	39.7	0.35	42	107	2.4
	DAGEVQEVR	2					42	70	0.86
	DVAVAQAIEK	2					42	81.2	0.52
	DVAVAQAIEKK	2					42	58.8	-0.72
	EAEAEIEK	2					42	55.9	-0.089
	FSTHEDGSFK	2					42	53	-0.16
		3					42	33.4	1.1
	GFDKNEAEDQIR	2		3	34	-0.38	42	80.7	0.14
		3		3	39.3	0.044	42	52.5	0.11
	GMAYIEFANADSDALNK	2		3	82.5	4.3	42	116	1.1
	GTPNRPSFTPSGK	2					42	37.3	-1.4
	GYGHVEFVTAEAAQK	2					42	94.8	2.8
		3					42	28.9	1.1
	IKPSSTPAVSK	2					42	57.7	0.36
		3					42	35.6	3
	IKPSSTPAVSKK	3					42	31.9	-1.1
	IPTDPEGYIK	2		3	69.2	-1.7	42	56	0.37
	KDADVEMVDADSFK	2	Oxidation (+16)	3	110	-0.93	42	127	0.53
		3					42	49.5	0.55
	KDVAVAQAIEK	2					42	73.4	-0.72
		3					42	62.5	-0.54
	KDVAVAQAIEKK	3					42	58.1	-0.91
	KIKPSSTPAVSK	3					42	49.4	2.9
	NEAEDQIR	2					42	48.6	-0.56
	REAEAEIEK	2					42	41.1	0.69
	SATKVDAAVAAPTKPLK	3					42	29.7	-0.78
	SATKVDAAVAAPTKPLKK	3					42	29.8	-0.88
		4					42	40.8	-0.49
	SEGTTIFVR	2					42	75.1	1.1
	SSLEEHFASCGK	2	Carbamidomethyl (+57)				42	72.5	1.9
		3					42	42.7	-0.19
	TGREENSFQR	2					42	44.7	0.8
		3					42	31.7	1.7
	TLFVGNLSYSVEQADVENFFK	2		3	107	1.2
	TLFVGNLSYSVEQADVENFFKDAGEVQEVR	3		3	109	0.63
	TRIPTDPEGYIK	2					42	55.2	0.56
		3		3	31.9	-0.49	42	46.5	-0.078
	VAAAQPAKAPQAAK	2					42	75	1.8
		3					42	33.5	0.37
	VAAAQPAKAPQAAKK	3					42	23.8	-0.16
	VDAAVAAPTKPLKK	3					42	51.8	-0.91
Dynamin related protein 1E/NbS00056353g0008.1_SGN
	ALAELLDEDPALMER	2		6	73.5	-0.19
	DEIDSVAWVR	2		6	53.8	0.96
	FTDFAVVRK	2		6	27.6	-0.5
		3		6	21.3	0.43
	IPSITSLINK	2
	IYGVFDNQLPAALR	2		6	64.4	-1.4
	SSVLESIVGR	2		6	50.1	0.8
